# Supplementary material for: Delivering Food Resources and Kitchen Skills (FoRKS) to Adults with Food Insecurity and Hypertension: A Pilot Study
Source: Nutrients. 2023 Mar 17;15(6):1452. doi: 10.3390/nu15061452 (PMC10051267; doi:10.3390/nu15061452)
Supplement: Supplementary file 1 [file nutrients-15-01452-s001.zip]

Archive with 1 entries (1 files):
- nutrients-2249858-supplementary.pdf
